# Supplementary material for: Patient-derived cell lines unveil COL1A2 as a predictor of docetaxel resistance in breast cancer
Source: Front Oncol. 2026 Mar 2;15:1737405. doi: 10.3389/fonc.2025.1737405 (PMC12989329; doi:10.3389/fonc.2025.1737405)
Supplement: Supplementary Table 1 — RNA-seq per-sample QC. Definitions. Read-level metrics (Total/Unique/Multi mapped; Mapping%) were computed from the alignment summary after merging lanes. Mapping% = Σ mapped reads / Σ total reads × 100. Unique% and Multi-mapping% were calculated as Σ uniquely mapped reads or Σ multi-mapped reads divided by Σ total reads × 100. Base-level metrics (Exon/Intron/Intergenic; Exonic rate) were derived from the regional assignment reports. Exonic rate (base-level) = Σ exonic bases / (Σ exonic + Σ intronic + Σ intergenic bases) × 100. Read-level and base-level metrics use different denominators (reads vs bases) and should not be cross-compared. QC aggregation. Q30 and GC are clean-read–weighted means aggregated across lanes (weights = clean reads per lane). Sanity checks. (Unique% + Multi-mapping%) should approximate Mapping% within ~3% at the read level; at the base level, totals are reported as Σ exonic + Σ intronic + Σ intergenic bases (no cross-level conservation is expected). [file Table1.xlsx]

## Sheet: Supplementary Table S1
Sample ID	Raw reads	Clean reads	Q30 (%)	GC (%)	Mapping rate (%)	Unique mapping rate (%)	Multimapping rate (%)	Strandedness	Exonic rate (%; base-level)
BC4	130792266	130792266	93.5	49.6	85.2	83	2.2	strand-specific (dUTP)	91.3
BC5	137069750	137069750	92.6	50.7	92.8	90.4	2.3	strand-specific (dUTP)	92
BC10	128072888	128072888	93.5	50.2	88.9	86.7	2.3	strand-specific (dUTP)	90.5
BC13	125024468	125024468	93.2	50.4	92.1	89.7	2.3	strand-specific (dUTP)	92

## Sheet: QC_summary
Sample ID	Total reads (read level)	Total mapped (read level)	Unique mapped (read level)	Multi mapped (read level)	Mapping rate percent (read level)	Conservation (unique+multi) - mapped (%diff, read level)	Exon bases (base level)	Intron bases (base level)	Intergenic bases (base level)	Region total bases (base level)	Exonic rate (%; base level)
BC4	130792266	111490607	108612733	2877874	85.2	0	15195949214	1183386780	269442413	16648778407	91.3
BC5	137069750	127187205	123972064	3215141	92.8	0	17468567208	1287398335	241636430	18997601973	92
BC10	128072888	113897012	111000223	2896789	88.9	0	15397654989	1301978995	312709479	17012343463	90.5
BC13	125024468	115095598	112203709	2891889	92.1	0	15811697630	1151303854	227947628	17190949112	92

## Sheet: Notes
Notes
Definitions
Read-level metrics (Total/Unique/Multi mapped; Mapping%) were computed from the alignment summary after merging lanes. Mapping% = Σ mapped reads / Σ total reads × 100. Unique% and Multi-mapping% were calculated as Σ uniquely mapped reads or Σ multi-mapped reads divided by Σ total reads × 100.
Base-level metrics (Exon/Intron/Intergenic; Exonic rate) were derived from the regional assignment reports. Exonic rate (base-level) = Σ exonic bases / (Σ exonic + Σ intronic + Σ intergenic bases) × 100.
Note: Read-level and base-level metrics use different denominators (reads vs bases) and should not be cross-compared.
QC aggregation. Q30 and GC are clean-read–weighted means aggregated across lanes (weights = clean reads per lane).
Sanity checks. (Unique% + Multi-mapping%) should approximate Mapping% within ~3% at the read level; at the base level, totals are reported as Σ exonic + Σ intronic + Σ intergenic bases (no cross-level conservation is expected).
